# Supplementary material for: Navigating Choices: Determinants and Outcomes of Surgery Refusal in Thyroid Cancer Patients Using SEER Data
Source: Cancers (Basel). 2023 Jul 20;15(14):3699. doi: 10.3390/cancers15143699 (PMC10378250; doi:10.3390/cancers15143699)
Supplement: Supplementary file 1 [file cancers-15-03699-s001.zip]

Archive with 1 entries (1 files):
- cancers-2490144-supplementary.pdf
